# Supplementary material for: Diverse Biological Functions and Domain‐Specific Interactions of the Diguanylate Cyclase PA2072 in Pseudomonas aeruginosa PAO1
Source: Int J Microbiol. 2026 Jul 18;2026:7292171. doi: 10.1155/ijm/7292171 (PMC13380032; doi:10.1155/ijm/7292171)
Supplement: Supplementary file 2 — Supporting Information 2 Table S1: A list of the bacterial strains and plasmids used in this study. [file IJM-2026-7292171-s004.xlsx]

## Sheet: Sheet1
Table S1. Bacterial strains and plasmids used in this study
Strains and plasmids	Characteristics	Source or reference
Strains
P. aeruginosa
WT（PAO1）	Wild type P. aeruginosa, TETR	Manoil Lab(https://www.gs.washington.edu/labs/manoil/libraryindex.htm）
Δpa2072	PAO1 with pa2072 full-length -nt deleted, TETR	This study
Δpa2072chase4	PAO1 with pa2072chase4 -nt deleted, TETR	This study
Δpa2072ggdef-eal	PAO1 with pa2072ggdfef-eal -nt deleted, TETR	This study
Δpa2072ppa072	Δpa2072 with plasmid pUCP20-pa2072 complemented, CARR	This study
Δpa2072pUCP20	Δpa2072 with plasmid pUCP20 complemented, CARR	This study
WT+pCdrA-GFP	Wild type with pCdrA-GFP plasmid, GENR	This study
Δpa2072+pCdrA-GFP	Δpa2072 with pCdrA-GFP plasmid, GENR	This study
Δpa2072chase4+pCdrA-GFP	Δpa2072chase4 with pCdrA-GFP plasmid, GENR	This study
Δpa2072ggdef-eal+pCdrA-GFP	Δpa2072ggdef-eal with pCdrA-GFP plasmid, GENR	This study
E.coli
Trans109 Chemically Competent Cell	Strain used for transformation of plasmids to enhancement	TransGen Biotech
BL21(DE3)	Protein-expressing strains	Laboratory retention
BTH101	A widely used cya adenylate cyclase mutant strain for the bacterial two-hybrid (BACTH) system	Laboratory retention
Plasmids and vectors
pEX18Gm	A cloning plasmid for allelic exchange, GENR	Tim Tolker-Nielsen, kind gift from Dr. Rice Scott in NTU
pUCP20	Cloning vector, AmpR	Tim Tolker-Nielsen, kind gift from Dr. Rice Scott in NTU
pCdrA-GFP	Intracellular c-di-GMP level reporter plasmid, GENR	Tim Tolker-Nielsen, kind gift from Dr. Rice Scott in NTU
pCAG-eYFP	Enhanced Yellow Fluorescent Expression Vector, AMPR	Laboratory retention
pETM	Cloning and expression vector, a modified pET-32a vector, AMPR	Laboratory retention
pUCP20-pa2072	pa2072 from P.aeruginosa cloned in Pucp20, AMPR	This study
pETM-pa2072pas-ggdef-eal	pa2072pas-gggdef-eal from P.aeruginosa cloned in pETM, AMPR	This study
pETM-pa2072ggdef-eal	pa2072gggdef-eal from P.aeruginosa cloned in pETM, AMPR	This study
pETM-pa2072ggdef	pa2072gggdef from P.aeruginosa cloned in pETM, AMPR	This study
pETM-pa2072eal	pa2072eal from P.aeruginosa cloned in pETM, AMPR	This study
pETM-pa2870	pa2870 from P.aeruginosa cloned in pETM, AMPR	This study
pUCP20-pa2072-eYFP	Fusion plasmid of eYFP and pa2072 cloned in pUCP20, AMPR	This study
pUCP20-pa2072chase4-eYFP	Fusion plasmid of eYFP and pa2072chase4 cloned in pUCP20, AMPR	This study
pUCP20-pa2072ggdef-eal-eYFP	Fusion plasmid of eYFP and pa2072ggdef-eal cloned in pUCP20, AMPR	This study
pUCP20-eYFP	Plasmid of eYFP cloned in pUCP20, AMPR	This study
PME6032	An overexpression vector using the tac promoter, GENR	Miaoling Biotech
PME6032-pa1851-mCherry	Recombinant plasmid harboring pa1851 and an mCherry tag, AMPR	This study
pKNT25	BTH vector for C-terminal T25 fusion, AMPR	Laboratory retention
pKT25	BTH vector for N-terminal T25 fusion, AMPR	Laboratory retention
pUT18C	BTH cloning vector expressing the T18 fusion, KANR	Laboratory retention
pKT25-zip	BTH positive control vector, AMPR	Laboratory retention
pUT18-zip	BTH positive control vector, AMPR	Laboratory retention
pUT18C-pa2072	pa2072 from P．aeruginosa cloned in pUT18C, KANR	This study
pUT18C-pa2072chase4	pa2072chase4 from P．aeruginosa cloned in pUT18C, KANR	This study
pUT18C-pa2072ggdef-eal	pa2072gggdef-eal from P．aeruginosa cloned in pUT18C, KANR	This study
Notes: ‘R’ indicates antibiotic resistance.TET: tetracycline; GEN: gentamycin; AMP: ampicillin; KAN: kanamycin.
