# Supplementary material for: Diverse Biological Functions and Domain‐Specific Interactions of the Diguanylate Cyclase PA2072 in Pseudomonas aeruginosa PAO1
Source: Int J Microbiol. 2026 Jul 18;2026:7292171. doi: 10.1155/ijm/7292171 (PMC13380032; doi:10.1155/ijm/7292171)
Supplement: Supplementary file 3 — Supporting Information 3 Table S2: A list of primer sequences employed in this study. [file IJM-2026-7292171-s003.xlsx]

## Sheet: Sheet1
Table S2. Primer sequences used in this study.
Name	Primer sequences 5’-3’	Description Source
Primers for pa2072 deletion
PA2072-up-For	TATC gagctc CGACCAGGAGAAGATGGGCATCGCCC	Sangon Biotech
PA2072-up-Rev	TATC ctgcag CGATTCGCCATCCTTGTGACCGTATA	Sangon Biotech
PA2072-down-For	TATC ctgcag GCGGGCGTCAGAAGGGCGCACGCGGT	Sangon Biotech
PA2072-down-Rev	TATC aagctt CGAGGCCAGGAATGCGCCCAGCGACA	Sangon Biotech
CHASE4-up-For	TATC gagctc CAAGCCGCAGGTGGCCTATCGCGAGA	Sangon Biotech
CHASE4-up-Rev	TATC ctgcag CTTTTCCACGTAGAAATGGCTCTGCT	Sangon Biotech
CHASE4-down-For	TATC ctgcag GCCGGCGGCGCGGCGGGCGACAAGGA	Sangon Biotech
CHASE4-down-Rev	TATC aagctt GCCCCGCGGATCGCCGCCGTGCTCCG	Sangon Biotech
GGDEF-EAL-up-For	TATC gaattc CTACGTCTATCTGGGAAACCGGGTCG	Sangon Biotech
GGDEF-EAL-up-Rev	TATC ggatcc GTCGGTGATGTCGGCCGCCGTGCCGC	Sangon Biotech
GGDEF-EAL-down-For	TATC ggatcc CTGCGCGATCTGCTGGAGCGCGAGGC	Sangon Biotech
GGDEF-EAL-down-Rev	TATC aagctt CGGCGTTTCGTGCGGCAGGTAGCGGG	Sangon Biotech
PA2072V-For	TACT CGATGGAGTTCGTTCGCTATGCCG	Sangon Biotech
PA2072V-Rev	TGAC GCCTCGTTGTTATTGCTCATGCGGC	Sangon Biotech
Primers for pa2072 over-expression construction
PA2072 PAS-GGDEF-EAL For	CGCGGATCCGAACGTTTCAAGTCGATAGCCGAGGCGGC	Sangon Biotech
PA2072 GGDEF EAL For	CGCGGATCCGAGGTCGAAGCCCATGCGAAGATC	Sangon Biotech
PA2072 PAS-GGDEF For	CGCGGATCCGCCAGCGAGGAACGTTTCAAG	Sangon Biotech
PA2072 PAS-GGDEF Rev	CCCAAGCTTTCAGGCTTCCAAGTAGAAACGCCAGG	Sangon Biotech
PA2072 GGDEF For	CGGATCCGAGGTCGAAGCCCATGCGAAG	Sangon Biotech
PA2072 GGDEF Rev	CCCAAGCTTTCAGTAGAAACGCCAGGTATTACGCCC	Sangon Biotech
PA2072 EAL For	CGCGGATCCGAGAAGAAGCTGCGCGAGACCGAGTTG	Sangon Biotech
PA2072 EAL Rev	CAAGCTTTCAAGGCCGGCGCGCAGCATG	Sangon Biotech
Primers for PA2072 pull down
EYFP-For	AGTGGATCC GGTGGAGGCGGAGGCGGTGGAGGCATGGTGAGCAAGGGCGAGGAGCTG	Sangon Biotech
EYFP-Rev	ATGCAAGCTT TTACTTGTACAGCTCGTCCATGCC	Sangon Biotech
pUCP20-pa2072 For	ATGGAGCTC CGAGCTACTCGATGGAGTTCGTTCGCTATG	Sangon Biotech
pUCP20-pa2072 Rev	TCAGGGATCC AGGCCGGCGCGCAGCATGGCCTTCGGC	Sangon Biotech
pUCP20-pa2072chase4 For	atggagctcCGAGCTACTCGATGGAGTTCGTTCGCTATG	Sangon Biotech
pUCP20-pa2072chase4 Rev	atgcggatccGTTGAGCACGGCGCTGCGGCTCAGCCAG	Sangon Biotech
pUCP20-pa2072ggdef-eal For	atggagctcGAGGTCGAAGCCCATGCGAAGATCCAG	Sangon Biotech
pUCP20-pa2072ggdef-eal Rev	tcagggatccAGGCCGGCGCGCAGCATGGCCTTCggc	Sangon Biotech
PA2870 For	agtggatccCTGGCCCAGCCGAACCTGCACAACGAGC	Sangon Biotech
PA2870 Rev	atgcaagcttTCAGGCGGGCGCGTACTCGGTGCGG	Sangon Biotech
PA1851 For	atgagaattcATGCTTGCACGCGACAGCCTGGTAC	Sangon Biotech
PA1851 Rev	atgcggtaccTTCGAGGCGGTCGTGCTGCCGGAACG	Sangon Biotech
mCherry For	agtggtaccGGTGGAGGCGGAGGCGGTGGAGGCatggtgagcaagggcgaggaggataac	Sangon Biotech
mCherry Rev	atgcctcgagTTACTTGTACAGCTCGTCCATGCCG	Sangon Biotech
Primers for real-time PCR
rpoD-For	AAGAGCAAGCCGAAGTACGC	Sangon Biotech
rpoD-Rev	ATCGCGCGGTTGATTTCCTT	Sangon Biotech
PA4954-For	ATGGCGTTGCTTGGCGAAG	Sangon Biotech
PA4954-Rev	CGTAGGCGGCGAGAATCCC	Sangon Biotech
PA2040-For	CAGACATGAATGGCGTGGTTCG	Sangon Biotech
PA2040-Rev	AGGGAAGCGGGAAGGTTGATAC	Sangon Biotech
PA2071-For	ATCTCGGTGGCGGTGGAAC	Sangon Biotech
PA2071-Rev	GGTCTCCTCGTCGGTCTTCAC	Sangon Biotech
PA1608-For	GTGGTACTGGCTTGGCTGTTC	Sangon Biotech
PA1608-Rev	TGTCGATGCGGCTGGTGAG	Sangon Biotech
PA2398-For	TGGAGCAGTTGGGAGCAGTAC	Sangon Biotech
PA2398-Rev	CGTGGTAGCCGTTGATCTTGTG	Sangon Biotech
PA4224-For	CGTTGCTGGAGGGCGTTG	Sangon Biotech
PA4224-Rev	GCAGGCTCAATGGCACTTCC	Sangon Biotech
PA2431-For	ACCTGGAGCAGCCGAAGTG	Sangon Biotech
PA2431-Rev	CCGAGGACCTGGGCGAAAC	Sangon Biotech
PA2298-For	AGCGGATCAAGGCGGACAAC	Sangon Biotech
PA2298-Rev	CGGCTCTCGGTGCGGAAC	Sangon Biotech
PA4542-For	TCCGCCGCAAGCCTTACTC	Sangon Biotech
PA4542-Rev	GAGCACCTGGAGGAGAATGTTG	Sangon Biotech
PA0746-For	GGCTACGGCTATCTCAACGATTATC	Sangon Biotech
PA0746-Rev	GGCGGGCGACGATCACC	Sangon Biotech
PA3526-For	CGCCTTCTTCTATTGCCTTTCCTG	Sangon Biotech
PA3526-Rev	CCTTCCACTCGACGCTCTCC	Sangon Biotech
PA4601-For	GCCTGCTGATGAAGAACGCC	Sangon Biotech
PA4601-Rev	CGCAGGTCGCTTTCCAGTTC	Sangon Biotech
PA4959-For	CCCAGGACGTGATGAACCGT	Sangon Biotech
PA4959-Rev	TGGAGGATCGCGATGACGTC	Sangon Biotech
