# Supplementary material for: Diverse Biological Functions and Domain‐Specific Interactions of the Diguanylate Cyclase PA2072 in Pseudomonas aeruginosa PAO1
Source: Int J Microbiol. 2026 Jul 18;2026:7292171. doi: 10.1155/ijm/7292171 (PMC13380032; doi:10.1155/ijm/7292171)
Supplement: Supplementary file 4 — Supporting Information 4 Table S3: The protein–protein interaction data between PA2072 and 42 c‐di‐GMP metabolizing proteins in P. aeruginosa in this study. [file IJM-2026-7292171-s002.xlsx]

## Sheet: Sheet1
Table S3. PPI of PA2072 and 42 c-di-GMP metabolizing proteins in P. aeruginosa.
ORF	Domain signature	Activity	Interaction with T18-PA2072(researcher 1)	Interaction withT18-PA2072(researcher 2)	Interaction with T18-PA2072 in Zhan’s study	Interaction with T25-PA2072
PA0169	GGEEF	DGC	++	-	-	-
PA0285	GGDEF-ESL		-	-	-	+
PA0290	GGDEF		++	+	-	-
PA0338	GGDEF		-	-	-	-
PA0707	EAL		++	+	-	-
PA0847	GGDEF	DGC	++	-	-	-
PA0861	GGDEF-ELL	PDE	+	+	+	+
PA1107	GGEEF	DGC	+	+	-	-
PA1120	GGDEF	DGC	+	+	+	-
PA1181	GGDEF-ELL		+	+	+	+
PA1433	RGGEF-KVL		+	+	+	+
PA1727	GGDEF-EAL	DGC＆PDE	-	-	-	-
PA1851	GGDEF		++	+	+	-
PA2072	GGDEF-EAL		+	+	+	+
PA2133	ETL	PDE	-	-	-	-
PA2200	EAL	PDE	+	+	+	-
PA2567	SPTRF-EAL		++	-	-	-
PA2572	YN-GYP		++	-	-	-
PA2771	GGDEF	DGC	-	-	-	-
PA2818	EAL	PDE	-	-	-	-
PA2870	GGDEF	DGC	++	+	+	-
PA3061	GAF-GGDEF	Degenerating DGC	-	-	-	-
PA3177	GGDEF	DGC	-	-	-	-
PA3258	GGDEF-EAL		-	-	-	-
PA3311	AGDEF-EAL	PDE	-	-	-	-
PA3343	GGDEF	DGC	-	-	-	-
PA3702	GGDEF	DGC	-	-	+	-
PA3825	EVL	PDE	+	+	+	-
PA3947	EVL	PDE	-	-	-	-
PA4108	HD-GYP	PDE	-	-	-	-
PA4332	GGDEF	DGC	-	-	+	-
PA4367	GGDQF-EAL	PDE	+	+	+	+
PA4396	DEQHF		-	-	-	-
PA4601	GGDEF-EAL	DGC＆PDE	+	+	-	-
PA4781	HD-GYP		++	+	-	-
PA4843	GGDEF	DGC	-	-	-	-
PA4929	GGDEF	DGC	-	+	-	-
PA4959	GDSIF-EVL	Degenerating PDE	-	-	-	-
PA5017	ASNEF-EAL	PDE	++	-	+	-
PA5295	GSDEF-EAL		+	-	-	-
PA5442	AGDEF-EAL		+	+	+	-
PA5487	GGDEF	DGC	-	-	-	-
Notes: Columns D E F G present the results of four independent experiments. T18-PA2072 refers to the PA2072 cloned into the pUT18C vector. T25-PA2072 represents the PA2072 cloned into the pKT25 vector. Columns D and E represent results conducted by two independent researchers in our laboratory. Column F is based on data from Zhan et al.'s paper. Strength of interaction: ++, strongly interactive; …
