# Supplementary material for: Diverse Biological Functions and Domain‐Specific Interactions of the Diguanylate Cyclase PA2072 in Pseudomonas aeruginosa PAO1
Source: Int J Microbiol. 2026 Jul 18;2026:7292171. doi: 10.1155/ijm/7292171 (PMC13380032; doi:10.1155/ijm/7292171)
Supplement: Supplementary file 5 — Supporting Information 5 Table S4: Summary of the molecular architecture of the 22 c‐di‐GMP metabolizing proteins in P. aeruginosa PAO1 that exhibited interactions with PA2072 in this study. [file IJM-2026-7292171-s001.xlsx]

## Sheet: Sheet1
Table S4. Molecular architecture of the 22 c-di-GMP metabolizing proteins in P. aeruginosa PAO1 that displayed interactions to PA2072.
Class	Protein	Domain architecture	N-terminal domain of PA2072	C-terminal domain of PA2072
Interacted with N- and C-terminal domains of PA2072	PA0290		√	√
	PA3825		√	√
	PA4367		√	√
	PA4601		√	√
	PA4781		√	√
Only interacted with the N-terminal domain	PA1107		√
	PA2572		√
Only interacted with the C-terminal domain	PA0707			√
	PA0861			√
	PA1181			√
	PA1851			√
Not interacted with N- or C-terminal domains of PA2072	PA0169
	PA0847
	PA1120
	PA1433
	PA2072
	PA2200
	PA2567
	PA2870
	PA5017
	PA5295
	PA5442
Notes：The interactions with the N- and C-terminal domains of PA2072 were summarized based on colony colorization experiments, ‘√’ indicated protein-protein interactions.
